# Supplementary material for: An integrative ChIP-chip and gene expression profiling to model SMAD regulatory modules
Source: BMC Syst Biol. 2009 Jul 17;3:73. doi: 10.1186/1752-0509-3-73 (PMC2724489; doi:10.1186/1752-0509-3-73)
Supplement: Additional file 4 — Table S1. List of 150 putative TGF-β/SMAD target genes and their expression levels. Genes are sorted from most change to lease change according to binding response to treatment. [file 1752-0509-3-73-S4.xls]

## Sheet: Cluster_UpandDown_RMA_uniqueToH
Gene name	Know TGFb/Smad4 tartget Reference	Clustering Order	Chromosome Location	Fold change at 3hr vs 0hr*	Fold change at 6hr vs 0hr	Fold change at 12hr vs 0hr	Changes at 3hr vs 0hr	Changes at 6hr vs 0hr	Changes at 12hr vs 0hr
UBE3C		1	chr7:156430516-156430576	1.34267	1.73738	1.03431		U
RUNX1T1		2	chr8:93176582-93176642	1.20971	1.52601	1.38835		U
TRA1		3	chr12:102825862-102825922	1.42715	1.88994	1.97096		U	U
ABAT		4	chr16:8675202-8675142	1.49767	1.66632	1.74722		U	U
C6orf105		5	chr6:11887385-11887325	1.57616	1.98578	2.10287	U	U	U
KIAA0992		6	chr4:169792229-169792289	1.26473	1.55164	1.77589		U	U
LTBP2		7	chr14:74149285-74149345	1.72909	1.96196	2.01831	U	U	U
TMEPAI		8	chr20:55721086-55721146	4.42607	4.85454	5.01908	U	U	U
STARD4		9	chr5:110876761-110876821	1.55351	1.63102	1.74707	U	U	U
ADAM19	Keating et al, Respir Res, 2006	10	chr5:156935256-156935316	2.4757	3.33401	3.99921	U	U	U
C2orf27		11	chr2:132313946-132313886	1.51909	1.44333	1.60044	U		U
TRPC4		12	chr13:37345631-37345691	1.4816	1.67977	1.77657		U	U
NFAT5		13	chr16:68156065-68156005	1.68987	1.9103	2.10487	U	U	U
NASP		14	chr1:45718288-45718348	2.09396	2.50176	2.88581	U	U	U
DNM3		15	chr1:168846037-168846097	1.35654	1.50652	1.63285		U	U
PELI2		16	chr14:55654625-55654565	1.56578	1.82793	2.45779	U	U	U
KIAA0746		17	chr4:25541035-25541095	1.66481	2.12987	2.81106	U	U	U
MGC23985		18	chr5:147266369-147266309	2.33424	3.16681	4.72575	U	U	U
PELO		19	chr5:52119800-52119740	1.50831	1.0776	-1.18479	U
CFLAR	Schuster et al, Glia, 2002	20	chr2:201806001-201805941	1.39108	1.61364	1.41552		U
SRPK2		21	chr7:104623200-104623260	1.85132	2.40142	2.00794	U	U	U
MCTP1		22	chr5:94443684-94443624	1.29026	1.51474	1.41009		U
BAT2D1		23	chr1:168129971-168129911	1.33824	1.57861	1.51419		U	U
HERC1		24	chr15:61913754-61913814	1.47574	1.80556	1.78091		U	U
PSCD1		25	chr17:74290547-74290607	1.53277	1.49275	1.42133	U
FNTB		26	chr14:64522796-64522856	1.66163	1.6702	1.62386	U	U	U
SOX4	Sekiya et al, PNAS, 2002	27	chr6:21701148-21701208	5.74727	5.09213	5.25466	U	U	U
UGDH	Bontemps et al, J Biol Chem 2003	28	chr4:39351968-39352028	1.54003	1.59598	1.4378	U	U
STK38L		29	chr12:27288638-27288578	4.35043	4.62095	3.75916	U	U	U
CSNK1A1		30	chr5:148911077-148911017	1.59077	1.52819	1.44866	U	U
FGF2		31	chr4:124105669-124105729	1.79449	1.85086	1.52324	U	U	U
HLX1		32	chr1:217440510-217440570	1.84664	1.54229	1.57751	U	U	U
TNC	DE Wever et al., FASEB J 2004	33	chr9:114959685-114959625	2.0662	1.84045	1.86862	U	U	U
DDAH1		34	chr1:85642721-85642661	1.51026	1.44468	1.34944	U
MSN		35	chrX:64670717-64670777	1.86455	2.10046	1.66527	U	U	U
SPOCD1		36	chr1:31951612-31951552	1.68419	1.41871	1.03803	U
MICAL2		37	chr11:12088011-12087951	1.57128	1.70613	1.57714	U	U	U
RASA2		38	chr3:142687851-142687911	1.23318	1.50218	1.23724		U
ARHGEF10		39	chr8:1808398-1808338	1.36809	1.53581	1.2295		U
PPP4R2		40	chr3:73192874-73192814	1.5556	1.62385	1.43415	U	U
USP4		41	chr3:49352957-49352897	-1.23741	-1.3262	-1.92763			D
GPR68		42	chr14:90788360-90788300	1.56413	1.46494	1.36659	U
ARHGAP5	Kim et al, Blood 2006	43	chr14:31615452-31615392	1.69519	1.55163	1.42408	U	U
GTF2H2		44	chr5:70400802-70400862	1.5804	1.51309	1.40613	U	U
ST6GAL2		45	chr2:106962243-106962183	1.11395	1.33963	2.33713			U
PLXND1		46	chr3:130808806-130808746	1.18511	1.4879	1.88775			U
LCP1		47	chr13:45654417-45654357	1.19646	1.21701	1.60245			U
FBXO32		48	chr8:124614057-124614117	1.46158	1.68074	2.71802		U	U
P4HA3		49	chr11:73700945-73701005	1.2242	1.37348	1.82932			U
HSF2BP		50	chr21:43807856-43807916	1.27569	1.59494	2.36909		U	U
TRIP11		51	chr14:91576762-91576702	1.13389	1.40085	1.52421			U
SLC35F2		52	chr11:107234964-107234904	1.20746	1.365	1.53692			U
RGS7		53	chr1:237848164-237848224	-1.02304	1.5359	1.61583		U	U
CD3G		54	chr11:117720584-117720644	1.19674	1.18361	1.56626			U
ARL2BP		55	chr16:55836653-55836593	1.58799	1.24006	1.6839	U		U
MGC39518		56	chr2:201761456-201761516	1.78285	1.57242	1.30686	U	U
DENR		57	chr12:121760266-121760206	1.78332	1.47504	1.29681	U
SPATA5L1		58	chr15:43481981-43481921	1.58969	1.49356	1.3136	U
FLJ23518		59	chr11:95757472-95757532	1.57287	1.4568	1.1472	U
TTC14		60	chr3:181802020-181801960	1.7035	1.56455	1.22386	U	U
MAP3K7IP2		61	chr6:149676981-149677041	1.57882	1.6275	1.50225	U	U	U
TCF12		62	chr15:54997267-54997327	2.21907	1.36336	1.35006	U
LRCH1		63	chr13:46024882-46024822	1.60803	1.24371	1.19246	U
ZNF132		64	chr19:63643442-63643502	1.51707	1.1842	1.07687	U
HIPK3		65	chr11:33264594-33264534	1.69018	1.39502	1.22039	U
FAM29A		66	chr9:19093179-19093119	1.59572	1.36502	1.06566	U
TBX3		67	chr12:113584577-113584517	1.67694	1.32727	1.12709	U
PTHLH	Kakonen et al, J Biol Chem 2002	68	chr12:28014230-28014170	4.75346	3.52144	1.8577	U	U	U
IL6		69	chr7:22539530-22539590	3.32856	1.84034	1.1523	U	U
IL7		70	chr8:79880474-79880414	2.10089	1.40153	-1.08241	U
ARMC8		71	chr3:139388025-139388085	1.54805	1.37832	1.24842	U
ZNF638		72	chr2:71469875-71469815	1.74693	1.58618	1.53028	U	U	U
RANBP9		73	chr6:13822184-13822244	1.53524	1.30997	1.31623	U
MCL1	Fukuchi et al, Oncogene 2001	74	chr1:147365631-147365571	1.79053	1.4513	1.34408	U
SFRS5		75	chr14:69303250-69303190	1.67131	1.28255	1.33868	U
UBE2D3		76	chr4:104107205-104107265	2.10614	1.56103	1.58209	U	U	U
ZNF146		77	chr19:41411543-41411483	1.54227	1.29016	1.30948	U
DKK1	Pinho and Niehrs, Differentiation 2007	78	chr10:53743926-53743866	1.6653	1.38749	1.49312	U
PRDM1		79	chr6:106640295-106640235	1.69474	1.38805	1.38668	U
C6orf62		80	chr6:24827620-24827560	1.7298	1.5069	1.52645	U	U	U
ATXN1		81	chr6:16869310-16869370	1.5242	1.00748	1.29771	U
GPHN		82	chr14:66043594-66043534	-1.58054	-1.55057	-1.14846	D	D
JMJD2C		83	chr9:6739461-6739401	-1.66389	-1.13294	-1.04635	D
FRAT1		84	chr10:99068703-99068643	-1.65543	-1.17499	-1.25064	D
CXXC6		85	chr10:69989624-69989684	-1.54037	-1.24214	-1.2565	D
SAMD3		86	chr6:130578424-130578484	-1.01928	-1.07059	-1.52234			D
SSBP2		87	chr5:81083018-81082958	1.14349	-1.47825	-1.58179			D
TSLP	Kato et al, J immunol 2007	88	chr5:110433484-110433544	1.08387	-1.56252	-1.89178		D	D
MMP3	Uttamsingh et al., Oncogene 2007	89	chr11:102219830-102219890	-1.07994	-1.16424	-1.55477			D
TXNRD1		90	chr12:103199313-103199373	-1.02408	-1.13326	-1.524			D
LAMA4		91	chr6:112683385-112683325	-1.0608	-1.28658	-1.89764			D
NTN4		92	chr12:94688956-94689016	-1.07049	-1.33814	-1.88147			D
THBD		93	chr20:22978684-22978624	1.06143	-1.38416	-2.1239			D
HERC6		94	chr4:89657151-89657091	1.01088	-1.29795	-1.78259			D
FLJ20035		95	chr4:169614291-169614231	1.15604	-1.13734	-1.50464			D
ENPP2	Kehlen A et al., Int J Cancer 2004	96	chr8:120720014-120720074	1.12274	-1.18138	-1.58508			D
PIR		97	chrX:15240751-15240811	-1.00289	-1.28585	-1.83055			D
GYPC		98	chr2:127130094-127130034	-1.22667	-1.40669	-1.63368			D
GCNT2		99	chr6:10693918-10693858	-1.30904	-1.37429	-1.52803			D
DMBT1		100	chr10:124309759-124309699	-1.44872	-1.58978	-1.94931		D	D
KITLG	Ismail et al., Oncogene 1999	101	chr12:87477444-87477384	-1.085	-1.25754	-1.60718			D
LIPT1		102	chr2:99229328-99229268	-1.1292	-1.37524	-1.68646			D
IFRG28		103	chr3:188566915-188566975	-1.46804	-1.91281	-2.74153		D	D
CAMK2D		104	chr4:115040247-115040187	-1.08281	-1.22513	-1.53022			D
TM4SF1		105	chr3:150578827-150578767	-1.14673	-1.47204	-1.96458			D
RGS4		106	chr1:159770626-159770566	-1.42992	-1.85842	-2.40955		D	D
EPB41L4B		107	chr9:109163403-109163343	-1.15876	-1.5047	-1.57302		D	D
ADPN		108	chr22:42644022-42643962	-1.13467	-1.46796	-1.62667			D
ADORA2B		109	chr17:15789005-15788945	-1.72122	-3.16167	-4.42433	D	D	D
APOL6		110	chr22:34368636-34368576	-1.27911	-1.64975	-1.80287		D	D
DZIP3		111	chr3:109791785-109791725	-1.00428	-1.25654	-1.6141			D
APOL3		112	chr22:34886777-34886717	-1.08889	-1.42041	-1.86239			D
EMP1	Turashvili et al., BMC Cancer 2007	113	chr12:13241213-13241273	1.05526	-1.2389	-1.59239			D
KIAA1946		114	chr2:187383489-187383549	-1.0578	-1.30017	-1.59274			D
FLJ23235		115	chr4:38856696-38856756	-1.0333	-1.42055	-2.05002			D
CASP8	Chen et al., J Biol Chem 2001	116	chr2:201923510-201923570	-1.05574	-1.2946	-1.61632			D
SYNGR1		117	chr22:38064421-38064361	-1.11099	-1.29121	-1.6362			D
EBF	Bond et al., Blood 2004	118	chr5:158459496-158459436	-1.09859	-2.27227	-2.68616		D	D
TNFSF13B		119	chr13:107720084-107720024	-1.09825	-1.70744	-1.96466		D	D
EPSTI1		120	chr13:42464460-42464520	-1.08592	-1.89077	-2.27705		D	D
OAS1		121	chr12:111807043-111806983	-1.15807	-2.01082	-3.06119		D	D
FLJ14054		122	chr5:32824382-32824442	-1.0899	-1.519	-1.8173		D	D
SYTL2		123	chr11:85146450-85146510	-1.13135	-1.75273	-2.38106		D	D
ABCA8		124	chr17:64463090-64463030	-1.00038	-1.44228	-1.72054			D
C6orf192		125	chr6:133161653-133161593	1.0522	-1.36073	-1.66492			D
KLF12		126	chr13:73606448-73606508	-1.25921	-1.26716	-1.50985			D
KLF9	Zhang et al., Mol Cell Endocrinol 2001	127	chr9:70260502-70260442	-1.31381	-1.63633	-1.71109		D	D
SEMA4B		128	chr15:88529111-88529051	-1.5604	-1.54204	-1.64837	D	D	D
SEPT9		129	chr17:72822762-72822702	-1.62413	-1.31	-1.33723			D
FBXL14		130	chr12:1574605-1574545	-1.25723	-1.34998	-1.8365			D
PREX1		131	chr20:46752510-46752570	-1.17627	-1.51918	-2.49316		D	D
PRR7		132	chr5:176804050-176803990	-1.10429	-1.24167	-1.70426			D
BDNF		133	chr11:27678644-27678584	-1.40903	-1.63225	-1.75828		D	D
SNTB2		134	chr16:67778087-67778147	-1.29933	-1.35556	-1.67005			D
SASH1		135	chr6:148704869-148704929	-1.32601	-1.33223	-1.5543			D
TGFBR2		136	chr3:30622235-30622175	-1.30968	-1.62456	-1.73152		D	D
SMAD3		137	chr15:65272876-65272936	-1.2895	-2.09776	-2.13683		D	D
THRAP5		138	chr19:844157-844217	-1.24854	-1.448	-1.55441			D
SP110		139	chr2:230909974-230909914	-1.15238	-1.51153	-1.52605		D	D
MTUS1		140	chr8:17599639-17599699	-1.37005	-1.97829	-2.29406		D	D
DNAJC6		141	chr1:65453946-65453886	-1.09967	-1.6741	-1.31831		D
IBRDC2		142	chr6:18494843-18494783	-1.8805	-1.84606	-1.73421	D	D	D
FOXG1B		143	chr14:28311965-28312025	-1.73196	-1.99614	-1.81968	D	D	D
RGS17		144	chr6:153545374-153545434	-1.38257	-1.82192	-1.47069		D
FLJ11000		145	chr7:134289262-134289322	-1.43991	-1.82888	-1.65272		D	D
LRRC20		146	chr10:71810868-71810928	-1.29614	-1.60682	-1.5631		D	D
GLIS1		147	chr1:53912037-53912097	-1.41561	-1.56397	-1.6238		D	D
NAV3		148	chr12:76727326-76727386	1.50831	1.0776	-1.18479	U
HDAC9		149	chr7:18308354-18308294	1.65443	1.062	-1.20077	U
IL1B		150	chr2:113310180-113310240	2.09369	1.02549	-2.80224	U		D
