# Supplementary material for: An integrative ChIP-chip and gene expression profiling to model SMAD regulatory modules
Source: BMC Syst Biol. 2009 Jul 17;3:73. doi: 10.1186/1752-0509-3-73 (PMC2724489; doi:10.1186/1752-0509-3-73)
Supplement: Additional file 6 — Table S5. Predicted modules for TGF-β/SMAD target genes. Column 1 shows the SMAD target gene, column2 gives the predicted SMAD module; columns 3 and 4 show the predicted and observed groups respectively. [file 1752-0509-3-73-S6.xls]

## Sheet: CartModel_supTable
Target Gene Name	SMAD Module	Predicted Group	Observed Group
SFRS5	SBE-ELK1	Up	Up
SLC35F2	SBE-ELK1	Up	Up
EPB41L4B	SBE-ELK1	Up	Down
PELO	SBE-ELK1	Up	Up
STK38L	SBE-ELK1	Up	Up
ADORA2B	SBE-ELK1	Up	Down
MGC39518	SBE-ELK1	Up	Up
KIAA0746	SBE-ELK1	Up	Up
PRDM1	SBE-ELK1	Up	Up
IL7	SBE-ELK1	Up	Up
HDAC9	SBE-ELK1	Up	Down
SEPT9	SBE-ELK1	Up	Down
DNM3	SBE-ELK1	Up	Up
TRA1	SBE-ELK1	Up	Up
USP4	SBE-ELK1	Up	Up
FLJ23235	SBE-ELK1	Up	Down
CSNK1A1	SBE-ELK1	Up	Up
ARHGAP5	SBE-ELK1	Up	Up
ZNF132	SBE-ELK1	Up	Up
UGDH	SBE-ELK1	Up	Up
RANBP9	SBE-ELK1	Up	Up
BDNF	SBE-ELK1	Up	Down
SPOCD1	SBE-ELK1	Up	Up
UBE2D3	SBE-ELK1	Up	Up
PTHLH	SBE-ELK1	Up	Up
GPHN	SBE-ELK1	Up	Down
SPATA5L1	SBE-ELK1	Up	Up
PLXND1	SBE-ELK1	Up	Up
ADAM19	SBE-E2F	Up	Up
PREX1	SBE-E2F	Up	Down
ADPN	SBE-E2F	Up	Down
LTBP2	SBE-E2F	Up	Up
LRCH1	SBE-E2F	Up	Up
RUNX1T1	SBE-E2F	Up	Up
CAMK2D	SBE-E2F	Up	Down
HSF2BP	SBE-E2F	Up	Up
FRAT1	SBE-E2F	Up	Down
HERC1	SBE-E2F	Up	Up
MICAL2	SBE-E2F	Up	Up
C6orf62	SBE-E2F	Up	Up
GTF2H2	SBE-E2F	Up	Up
ATXN1	SBE-E2F	Up	Up
THBD	SBE-E2F	Up	Down
JMJD2C	SBE	Down	Down
ZNF638	SBE	Down	Up
TMEPAI	SBE	Down	Up
SEMA4B	SBE	Down	Down
IL1B	SBE	Down	Down
SYNGR1	SBE	Down	Down
PIR	SBE	Down	Down
ARL2BP	SBE	Down	Up
ABCA8	SBE	Down	Down
DMBT1	SBE-COUPTF	Up	Down
RGS7	SBE-COUPTF	Up	Up
TRPC4	SBE-COUPTF	Up	Up
MGC23985	SBE-COUPTF	Up	Up
ARMC8	SBE-COUPTF	Up	Up
KIAA0992	SBE-COUPTF	Up	Up
RASA2	SBE-COUPTF	Up	Up
STARD4	SBE-COUPTF	Up	Up
TCF12	SBE-COUPTF	Up	Up
APOL3	SBE-COUPTF	Up	Down
RGS17	SBE-COUPTF	Up	Down
SSBP2	SBE-COUPTF-E2F	Down	Down
IFRG28	SBE-COUPTF-E2F	Down	Down
PRR7	SBE-COUPTF-E2F	Down	Down
EPSTI1	SBE-COUPTF-E2F	Down	Down
LRRC20	SBE-COUPTF-E2F	Down	Down
FBXO32	SBE-COUPTF-E2F	Down	Up
FOXG1B	SBE-COUPTF-E2F	Down	Down
PSCD1	SBE-COUPTF-E2F	Down	Up
DNAJC6	SBE-COUPTF-E2F	Down	Down
DDAH1	SBE-LEF1-E2F	Up	Up
CFLAR	SBE-LEF1-E2F	Up	Up
RGS4	SBE-LEF1-E2F	Up	Down
KITLG	SBE-LEF1-E2F	Up	Down
DKK1	SBE-LEF1-E2F	Up	Up
CD3G	SBE-LEF1-E2F	Up	Up
KLF12	SBE-LEF1-E2F	Up	Down
TBX3	SBE-LEF1-E2F	Up	Up
TTC14	SBE-LEF1-E2F	Up	Up
LCP1	SBE-LEF1-E2F	Up	Up
ARHGEF10	SBE-LEF1-E2F	Up	Up
ST6GAL2	SBE-LEF1-E2F	Up	Up
MSN	SBE-LEF1-E2F	Up	Up
NASP	SBE-LEF1-E2F	Up	Up
FAM29A	SBE-LEF1-E2F	Up	Up
MCL1	SBE-LEF1-E2F	Up	Up
SYTL2	SBE-LEF1	Down	Down
NTN4	SBE-LEF1	Down	Down
ENPP2	SBE-LEF1	Down	Down
SMAD3	SBE-LEF1	Down	Down
TSLP	SBE-LEF1	Down	Down
C2orf27	SBE-LEF1	Down	Up
TNC	SBE-LEF1	Down	Up
GCNT2	SBE-LEF1	Down	Down
KLF9	SBE-LEF1	Down	Down
GYPC	SBE-LEF1	Down	Down
NFAT5	SBE-LEF1	Down	Up
TNFSF13B	SBE-LEF1	Down	Down
C6orf192	SBE-LEF1	Down	Down
ABAT	SBE-LEF1	Down	Up
MAP3K7IP2	SBE-LEF1-COUPTF	Down	Up
APOL6	SBE-LEF1-COUPTF	Down	Down
NAV3	SBE-LEF1-COUPTF	Down	Down
IBRDC2	SBE-LEF1-COUPTF	Down	Down
UBE3C	SBE-LEF1-COUPTF	Down	Up
IL6	SBE-LEF1-COUPTF	Down	Up
HIPK3	SBE-LEF1-COUPTF	Down	Up
OAS1	SBE-LEF1-COUPTF	Down	Down
FLJ20035	SBE-LEF1-COUPTF	Down	Down
EMP1	SBE-LEF1-COUPTF	Down	Down
SP110	SBE-LEF1-COUPTF	Down	Down
SAMD3	SBE-LEF1-COUPTF	Down	Down
LAMA4	SBE-LEF1-COUPTF	Down	Down
FBXL14	SBE-LEF1-COUPTF	Down	Down
CXXC6	SBE-LEF1-COUPTF	Down	Down
CASP8	SBE-LEF1-COUPTF	Down	Down
THRAP5	SBE-LEF1-COUPTF	Down	Down
ZNF146	SBE-LEF1-COUPTF	Down	Up
GLIS1	SBE-LEF1-COUPTF	Down	Down
TM4SF1	SBE-LEF1-COUPTF	Down	Down
FLJ11000	SBE-LEF1-COUPTF	Down	Down
DZIP3	SBE-LEF1-COUPTF	Down	Down
ADAM19	SBE	rapid	slow
ZNF638	SBE	rapid	rapid
MGC39518	SBE	rapid	rapid
PRDM1	SBE	rapid	rapid
LRCH1	SBE	rapid	rapid
IL6	SBE	rapid	rapid
USP4	SBE	rapid	slow
TBX3	SBE	rapid	rapid
FBXO32	SBE	rapid	slow
ZNF132	SBE	rapid	rapid
UGDH	SBE	rapid	slow
ARMC8	SBE	rapid	rapid
RANBP9	SBE	rapid	rapid
ZNF146	SBE	rapid	rapid
NASP	SBE	rapid	slow
UBE2D3	SBE	rapid	rapid
TCF12	SBE	rapid	rapid
SFRS5	SBE-PAX4	rapid	rapid
DDAH1	SBE-PAX4	rapid	slow
KIAA0746	SBE-PAX4	rapid	slow
IL7	SBE-PAX4	rapid	rapid
C2orf27	SBE-PAX4	rapid	slow
TNC	SBE-PAX4	rapid	slow
TTC14	SBE-PAX4	rapid	rapid
TRPC4	SBE-PAX4	rapid	slow
C6orf62	SBE-PAX4	rapid	rapid
ABAT	SBE-PAX4	rapid	slow
SPATA5L1	SBE-PAX4	rapid	rapid
FAM29A	SBE-PAX4	rapid	rapid
MCL1	SBE-PAX4	rapid	rapid
SLC35F2	SBE-PAX4-DR1	slow	slow
MAP3K7IP2	SBE-PAX4-DR1	slow	rapid
DNM3	SBE-PAX4-DR1	slow	slow
HSF2BP	SBE-PAX4-DR1	slow	slow
ARHGAP5	SBE-PAX4-DR1	slow	slow
ARHGEF10	SBE-PAX4-DR1	slow	slow
KIAA0992	SBE-PAX4-DR1	slow	slow
RASA2	SBE-PAX4-DR1	slow	slow
STARD4	SBE-PAX4-DR1	slow	slow
GTF2H2	SBE-PAX4-DR1	slow	slow
ARL2BP	SBE-PAX4-DR1	slow	slow
PLXND1	SBE-PAX4-DR1	slow	slow
CFLAR	SBE-P53	slow	slow
PELO	SBE-P53	slow	slow
STK38L	SBE-P53	slow	slow
DKK1	SBE-P53	slow	rapid
CD3G	SBE-P53	slow	slow
LTBP2	SBE-P53	slow	slow
HIPK3	SBE-P53	slow	rapid
TRA1	SBE-P53	slow	slow
RUNX1T1	SBE-P53	slow	slow
TMEPAI	SBE-P53	slow	slow
CSNK1A1	SBE-P53	slow	slow
LCP1	SBE-P53	slow	slow
RGS7	SBE-P53	slow	slow
MGC23985	SBE-P53	slow	slow
ST6GAL2	SBE-P53	slow	slow
PSCD1	SBE-P53	slow	slow
MSN	SBE-P53	slow	slow
NFAT5	SBE-P53	slow	slow
HERC1	SBE-P53	slow	slow
SPOCD1	SBE-P53	slow	slow
MICAL2	SBE-P53	slow	slow
PTHLH	SBE-P53	slow	rapid
