# Supplementary material for: An integrative ChIP-chip and gene expression profiling to model SMAD regulatory modules
Source: BMC Syst Biol. 2009 Jul 17;3:73. doi: 10.1186/1752-0509-3-73 (PMC2724489; doi:10.1186/1752-0509-3-73)
Supplement: Additional file 9 — Table S6. List of 67 sequences containing SBEs from the published literature. Column 1 shows the number of experimentally known binding sites (SBEs) within each target gene; columns 2, 3, 4 and 5 give the gene symbol, Unigene ID, Accession ID and Gene ID respectively; columns 6 and 7 give the relative start and end positions of the SBE (relative to transcription start site); column 8 gives the SBE; columns 9 to 12 give the chromosomal location of the SBE (The genomic coordinates are according to Human NCBI Build 35; Rat Nov. 2004 (rn4) assembly & Mouse NCBI Build 36); columns 13 and 14 give the sequence around SBE (-50 to +50 around the SBE) and its length respectively. [file 1752-0509-3-73-S9.xls]

## Sheet: Smad_Master_Table
No.	Name	Unigene	Accession	GeneID	RelPosSt	RelPosEnd	SBE	Chr	Strand	Start	End	Seq	Length
1	c-myc	Hs.202453	NM_002467	4609	none	none	CTCAGA	8	+	128817535	128817639	gccccggccgtccctggctcccctcctgcctcgagaagggcagggcttctCAGAGgcttggcgggaaaaagaacggagggagggatcgcgctgagtataaaagcc	105
1	p15INK4B	Hs.72901	NM_004936	1029	-410	-406	CAGAC	9	-	21999660	21999764	ctgcctggggatgaatttaacttgtatgacaggtgcagagctgtcgctttCAGACatcttaagaaacacggagttattttgaatgactttctctcggtcacaagg	105
1	CTGF	Hs.410037	NM_001901	1490	-173	-166	CAGACGGA	6	-	132314328	132314432	ttttttttcctttttttttttttctgtgagctggagtgtgccagctttttCAGACggaggaatgctgagtgtcaaggggtcaggatcaatccggtgtgagttgat	105
1	PDGF-b	Hs.1976	NM_002608	5155	-84	-76	ggcCAGAag	22	-	37965511	37965615	agccctcccccagctcccgcgtcccccccctcctggcgctgactccgggcCAGAAgaggaaaggctgtctccacccacctctcgcactctcccttctcctttata	105
1	SelenoproteinP	Hs.275775a	NM_005410a	6414a	-1811	-1806	CAGACA	5	-	42849437	42849541	gttacctcgtttcctggtcagggaaccaagaaatgtagcaggacgagctgCAGACaaaacctttcagacactgagttgtagaaagaagggctttattcagctggg	105
2	SelenoproteinP	Hs.275775b	NM_005410b	6414b	-1797	-1792	CAGACA	5	-	42849423	42849527	tggtcagggaaccaagaaatgtagcaggacgagctgcagacaaaacctttCAGACactgagttgtagaaagaagggctttattcagctgggagcgtgggcaagcc	105
1	ATF-3	Hs.460a	NM_001674a	467a	-1642	none	GTCTG	1	+	209168827	209168931	acttccgaggccgccctccgcgtgttcccaggcccgtggagaggtgggtgGTCTGagtgaggtcgggcttggcggcgaggaaccccggtggggggaactggggac	105
2	ATF-3	Hs.460b	NM_001674b	467b	-1549	none	CAGAC	1	+	209168902	209169006	cgaggaaccccggtggggggaactggggacttcaagtgagacccaggctcCAGACacctctagtttctaccccaaattaccaaactgtgaccttcggccgcctct	105
1	Et-1	Hs.511899	NM_001955	1906	-193	-171	CAGAC	6	+	12398339	12398443	aaaggtctctaatgggtattttctttttcttagccctgcccccgaattgtCAGACggcgggcgtctgcctctgaagttagcagtgatttcctttcgggcctggcc	105
1	EpoB	Hs.2303	AF202312,NM_000799	2056	3085	3506	none	7	+	99966065	99966169	gaaacgaggggtggagggggctgggccctacgtgctgtctcacacagcctGTCTGacctctcgaccctaccgggcctgaggccacaagctctgcctacgctggtc	105
1	VIP	Hs.53973a	NM_003381a	7432a	-1330	-1151	GTCTGA	6	+	153162728	153162832	ccacaggaactctggcttaagtcagagctgtcaactgggaaacaaatttcCAGACattttgaaacttaattcatttaatttttctggtaactggattagaaaata	105
2	VIP	Hs.53973b	NM_003381b	7432b	-1330	-1151	TCCAGACAT	6	+	153162819	153162923	tggattagaaaatatgattaagcatagcaggatattcttttactggatcaGTCTGactttgaacgaaggaaatagatactacaatcttaaagtagaagaaagagg	105
1	PAI-1	Hs.414795a	NM_000602a	5054a	-734	-726	stronger-AGCCAGACA	7	+	100363034	100363138	tggtcccgttcagccaccaccaccccacccagcacacctccaacctcagcCAGACaaggttgttgacacaagagagccctcaggggcacagagagagtctggaca	105
2	PAI-1	Hs.414795b	NM_000602b	5054b	-584	-526	AGACAGACA	7	+	100363183	100363287	gcagggatgagggaaagaccaagagtcctctgttgggcccaagtcctagaCAGACaaaacctagacaatcacgtggctggctgcatgccctgtggctgttgggct	105
3	PAI-1	Hs.414795c	NM_000602c	5054c	-284	-280	AGACAGACA	7	+	100363487	100363591	gggtcacccggcatggcagacagtcaacctggcaggacatccgggagagaCAGACacaggcagagggcagaaaggtcaagggaggttctcaggccaaggctattg	105
4	PAI-1	Hs.414795d	NM_000602d	5054d	-684	-677	stronger-GTCTGAC	7	+	100363080	100363184	cagccagacaaggttgttgacacaagagagccctcaggggcacagagagaGTCTGgacacgtggggagtcagccgtgtatcatcggaggcggccgggcacatggc	105
5	PAI-1	Hs.414795e	NM_000602e	5054e	-670	-664	GGAGTCA	7	+	100363097	100363201	tgacacaagagagccctcaggggcacagagagagtctggacacgtggggaGTCAGccgtgtatcatcggaggcggccgggcacatggcagggatgagggaaagac	105
1	Col1A2	Hs.489142	NM_000089	1278	-269	-260	TATGCAGACA	7	+	93668543	93668647	aacttggaaagggcgggggagggcgggaggatgcggagggcggaggtatgCAGACaacgagtcagagtttccccttgaaagcctcaaaagtgtccacgtcctcaa	105
1	COL7A1	Hs.476218	none	1294	-490	-483	CAGACAGA	3	-	48608124	48608228	cagggcttcttgcctgtcaaggagatccgggtggggcccaggaggcccacCAGACagatggctgaatcacaggagtggccggcgggacccatggcctgagggctt	105
1	Laminin	Rn.4175a	X94551a	117036a	-967	-964	AGAC	13	-	68384177	68384281	cccgcgatacagaaagcatgccagggacggctggggagggcgaggtcacgCAGACcactgcgtggttgcggtgtcgttcaggcctcagcgtcaggtagtggctgg	105
2	Laminin	Rn.4175b	X94551b	117036b	-853	-850	AGAC	13	-	68384063	68384167	ttaaggactgacatctggttgggccagagtccaagtcctcatgaagtcaaAAGACagattccgagccacctcaccgacctgcggtcgccctttaagaaccttccc	105
1	TTP	Hs.534052a	M63625a	7538a	-526	-522	TGTCT	19	+	44588752	44588856	ctttctgtttctttttgtgatcctcccaaccctcttctccctctgaatctGTCTCtgggactgtctctgtctccccgtcttccctcccttcctcaccctgtctat	105
2	TTP	Hs.534052b	M63625b	7538b	-514	-510	TGTCT	19	+	44588764	44588868	ttttgtgatcctcccaaccctcttctccctctgaatctgtctctgggactGTCTCtgtctccccgtcttccctcccttcctcaccctgtctatctctctctgtat	105
3	TTP	Hs.534052c	M63625c	7538c	-508	-504	TGTCT	19	+	44588770	44588874	gatcctcccaaccctcttctccctctgaatctgtctctgggactgtctctGTCTCcccgtcttccctcccttcctcaccctgtctatctctctctgtatgtctct	105
4	TTP	Hs.534052d	M63625d	7538d	-476	-472	TGTCT	19	+	44588801	44588905	tgtctctgggactgtctctgtctccccgtcttccctcccttcctcaccctGTCTAtctctctctgtatgtctcttggtgtgtgtgtctctctcgatgtttttctc	105
5	TTP	Hs.534052e	M63625e	7538e	-415	-411	TGTCT	19	+	44588863	44588967	ctgtatgtctcttggtgtgtgtgtctctctcgatgtttttctctctgcctGTCTGcctgtctgtacccctctgcgtctctccccgcccccatccgtctgtgtcgc	105
6	TTP	Hs.534052f	M63625f	7538f	-407	-403	TGTCT	19	+	44588874	44588975	ctcttggtgtgtgtgtctctctcgatgtttttctctctgcctgtctgcctGTCTGtacccctctgcgtctctccccgcccccatccgtctgtgtcgcacgcgcac	105
1	Id-1	Hs.504609	NM_002165	3397	-901	-897	GTCTG	20	+	29655803	29655907	gtccgtccgggttttatgaatgggtgacgtcacaggcctggcgtctaacgGTCTGagccgctggttcagacgctgacacagaccggcccgggaagggagggggga	105
1	hAhRR	Hs.171189	NM_001621	196	-2495	-2490	CAGACA	7	+	17108960	17109064	aagctctaagaggaaagaacatgtctgatatcactactgtaacccacagtGTCTGgtatattataggggctaaaatcttgcttagtgaaatgaactgtgatagaa	105
1	APP	Hs.434980	NM_000484	351	60	63	AGAC	21	-	26464845	26464949	tcggcagcggtaggcgagagcacgcggaggagcgtgcgcgggggccccggGAGACggcggcggtggcggcgcgggcagagcaaggacgcggcggatcccactcgc	105
1	BAMBI	Hs.533336a	NM_012342a	25805a	-255	-176	CAGCC	10	+	29006191	29006295	cactgacgcgcaggcctccgcaagggggagcgcgggagacggcagcgcacCAGCCgggcgccccagccgggcgccccagacgccggcgccgctcggagccgccgg	105
2	BAMBI	Hs.533336b	NM_012342b	25805b	-255	-176	CAGCC	10	+	29006204	29006308	gcctccgcaagggggagcgcgggagacggcagcgcaccagccgggcgcccCAGCCgggcgccccagacgccggcgccgctcggagccgccgggcaggtcccccag	105
3	BAMBI	Hs.533336c	NM_012342c	25805c	-255	-176	CAGAC	10	+	29006217	29006321	ggagcgcgggagacggcagcgcaccagccgggcgccccagccgggcgcccCAGACgccggcgccgctcggagccgccgggcaggtcccccagcgctcgcgtctgg	105
1	c-met	Hs.132966	NM_000245	4233	12	20	AGACAGACA	7	+	115906150	115906254	agcggtcctcggaacccgcggactaggggacggacagcacgcgaggcagaCAGACacgtgctggggcgggcaggcgagcgcctcagtctggtcgcctggcggtgc	105
1	ASMA	Rn.98160a	S76011a	81633a	-550	-547	CAGA	NCBI	N	111	217	gtaacataggctggtgaatcctgattacatacttccatatgtaatacataCAGACttcattgatactacacacagactccagactacatacaatgtggcttccat	105
2	ASMA	Rn.98160b	S76011b	81633b	-528	-525	CAGA	NCBI	N	133	239	gattacatacttccatatgtaatacatacagacttcattgatactacacaCAGACtccagactacatacaatgtggcttccataaaatgatcactcctctgcaga	105
3	ASMA	Rn.98160c	S76011c	81633c	-521	-518	CAGA	NCBI	N	140	246	tacttccatatgtaatacatacagacttcattgatactacacacagactcCAGACtacatacaatgtggcttccataaaatgatcactcctctgcagattcgcag	105
1	CARP	Hs.158935	NM_144994	27063	-108	-101	CAGACAGC	10	-	92671060	92671164	atatgaaagctgacaaagaaaaaaagggcagtgatgtggtgcaatgtcaaCAGACagctgtcccctgactcttgacaaataggatgacttgcattgctgagcgat	105
1	Tenascin-C	Hs.143250a	NM_002160a	3371a	-66	-62	TCTGG	9	-	114960006	114960110	gctgggagggctgttcctttaattcgccaactgaaaaagtgggaaaggatGTCTGgaggcgaggcgtcccattacagaggaaggagctcgctatataagccagcc	105
2	Tenascin-C	Hs.143250b	NM_002160b	3371b	-43	-39	CAGAC	9	-	114959982	114960086	cgccaactgaaaaagtgggaaaggatgtctggaggcgaggcgtcccattaCAGAGgaaggagctcgctatataagccagccaaagttggctgcaccggccacagc	105
1	FLRG	Hs.529038	AC004156,NM_005860	10272	-2028	none	AGCCAGACA	19	+	625342	625446	actggcagctggcctcggtttccccggagagggccggaacccacgccagcCAGAcaatgaccctttgattcgcacagcccaggccggagtggccaagccacggcg	105
1	MMP-1	Hs.83169	NM_002421	4312	-73	-61	atgagtCAGAcac	11	-	102174113	102174217	attgcctagtctattcatagctaatcaagaggatgttataaagcatgagtCAGACagcctctggctttctggaagggcaaggactctatatatacagagggagct	105
1	c-Jun	Hs.525704	J04111,NM_002228	3725	60	71	CAGACAGACAGA	1	-	58961619	58961723	gtgtggctgaagcagcgaggcgggagtggaggtgcgcggagtcaggcagaCAGACagacacagccagccagccaggtcggcagtatagtccgaactgcaaatctt	105
1	IgC-alpha	none	none	none	none	none	CAGACC	14	-	105129341	105129445	gccggtggggtcacagagccctggccacacacacctggccccaccacagcCAGACcacaggccagacatgacgtggagccgcgcagccgtgtctgctggggcagg	105
2	IgC-alpha	none	none	none	none	none	CAGACA	14	-	105129329	105129433	acagagccctggccacacacacctggccccaccacagccagaccacaggcCAGACatgacgtggagccgcgcagccgtgtctgctggggcaggaagtgggcgagt	105
1	ApoB	Hs.120759	AC010872	338	55kb-upstream	enhancer	CAGACA	2	-	21232267	21232371	aacttcaggttatgatctttccacttataccaactaaataaacatgacagCAGACacagtttcttttctctggactgtctgtgtcagtgctgacactacctcagt	105
1	VEGF	Hs.73793	AF092126	7422	-992	-986	CAGAC	6	+	43844883	43844987	caggaacaagggcctctgtctgcccagctgcctccccctttgggttttgcCAGACTCCACAGTGCATACGTGGGCTCCAACAGGTCCTcttccctcccagtcact	105
1	IL-2	Hs.89679	NM_000586	3558	-105	none	CAGAC	4	-	123735305	123735409	AGAAATTCCAAAGAGTCATCAGAAGAGGAAAAATGAAGGTAATGTTTTTTCAGACAGGTAAAGTCTTTGAAAATATGTGTAATATGTAAAACATTTTGACACCCC	105
1	PTHrP	Hs.89626	NM_198965	5744	-51	-28	AGACAGAC	12	-	28014165	28014269	GTGTGTGGAATCAACTTTCCGGAAGCAACCAGCCCACCAGAGGAGGTAGACAGACAGCTATGTATATATATGTGGGTTTCGCTACAAGTGGCTCTGGAACGAAAG	105
1	hTERTp	Hs.492203	NM_198253	7015	-903	-853	CAGANxCAGA	5	-	1348986	1349090	GGTGCCTGGACCCCGAGGTTGCCCTCCACCCTGTGCGGGCGGGATGTGACCAGATGTTGGCCTCATCTGCCAGACAGAGTGCCGGGGCCCAGGGTCAAGGCCGTT	105
1	Sst2-receptor	Mm.308647	NM_009217	20606	-986	-978	TGGCAGACA	11	+	113444246	113444350	taacttcttgagttttcccaccacgggggcgggggtatctctgatggtggCAGACatcaagccagcatagagttgttcttggggtccccaaatgctggtgtcaga	105
1	OPN	Mm.288474	NM_009263	20750	-229	-179	CAGTCT	5	+	103470717	103470821	tactcttcctttccttatggatccctgatgctcttccgggattctaaatgCAGTCtataaatgaaaagggtagttaatgacatcgttcatcagtaatgctttgtg	105
1	IL-10	Mm.874	M37897	16153	-901	-	GTCCAGAC	1	+	130868436	130868540	ttcccacccaaactgaggtagtaggagaagtccctactgaagggaagGTCCAGACataatcaaaggactaccagagatctcccaggtatctgtagaagtactaac	105
1	AFP	Mm.358570	NM_007423.2	11576	-860	-830	TAGAC(multiple)	5	+	89787280	89787384	AAAAATAAACTCAACTACATATGAAGCCTTAGCAAACATGTCTGGACCTCTAGACACACAGACTCTGACACGCCAACGTCTGAGTTCTAGTTTCGATACGCACTG	105
1	Muc5ac	Mm.334332a	AF288076a	17833a	-84	-80	CAGAC	7	+	136202094	136202198	ctagcctgaaatgactgagtggccactgtttacctgggtgaggggaaccaCAGACctgctccacccacccacgtgaagtcactggggctggagccagctctgaga	105
2	Muc5ac	Mm.334332b	AF288076b	17833b	-458	-454	GTCTG	7	+	136201720	136201824	cagaggtaccatccagggggtatgagcctctgctgcagctgctcactgggGTCTgggaacttgaagtttagcccaggttttggggagtatgaagctgggtagggg	105
3	Muc5ac	Mm.334332c	AF288076c	17833c	-538	-534	CAGAC	7	+	136201640	136201744	agcacaggctcctctaggaagaaagggtcaagcacatctgtccatcccagCAGAcatgaaatgctttggcttctgacatccagaggtaccatccagggggtatga	105
4	Muc5ac	Mm.334332d	AF288076d	17833d	-641	-635	GTCTG	7	+	136201537	136201641	ccagttcaattcctaatagcccagagaaggcccagaaccatccatccctgGTCTgggcaaaggtccatgcacgatgctctctcatctgggcatcaggagagtgag	105
5	Muc5ac	Mm.334332e	AF288076e	17833e	-1131	-1128	TCTGT	7	+	136201046	136201150	ctgggccctcacactcctgtgatgtgtgaagtgctctctctctctctcctcTCTGtctctctccatctctttccgtctctctctgtctctctctgtctctcctct	105
1	Ig-alpha	Mm.240437a	nonea	16061a	-108	-105	cAGAC	12	-	108737782	108737886	ctggccccatcaaggcccatgtggtcagacacacctgtctccaccacagcCAGACcacaggccagacatgacgtggaggcaagcggccacaacgtggaggtggaa	105
2	Ig-alpha	Mm.240437b	noneb	16061b	-120	-117	cAGAC	12	-	108737770	108737874	aggcccatgtggtcagacacacctgtctccaccacagccagaccacaggcCAGACatgacgtggaggcaagcggccacaacgtggaggtggaacaggaagtgggt	105
1	Goosecoid	Mm.129	NM_010351	14836	none	none	GGCTG	12	-	99917714	99917818	ttaacctgggcaattaggccgcccgcccagcaaggccggggccgcgccggGGCTGccgaatggaaaagattaggttaatttcattaattctcaatccacaatctt	105
1	Gastrin	Mm.4767	NM_010257	14459	-74	-70	GTCT	11	+	100155372	100155476	gagtgacaggttgaacctacattccaggcccatttctcttgctgtggggaGTCTGgcctcacctggaaggagggtttgggaggaacctcgagggctttataaggc	105
1	SM22	Mm.283283a	NM_011526a	21345a	5	8	GTCT	9	-	45949092	45949196	tcactgcctaggcggcctttaaacccctcacccagccggcgccccggcccGTCTGccccagcccagacaccgaagctactctccttccagtccacaaacgaccaa	105
2	SM22	Mm.283283b	NM_011526b	21345b	21	24	AGAC	9	-	45949079	45949183	ggcctttaaacccctcacccagccggcgccccggcccgtctgccccagccCAGACaccgaagctactctccttccagtccacaaacgaccaagccttgtaagtgc	105
1	JunB	Mm.1167	NM_008416	16477	-2813	-2792	TTTCTCAGACAGTCTGTCTGCC	8	-	84249658	84249762	tggtaagaaccatgtaagtgttagctattaaaataataattactatttctCAGACagtctgtctgcctgtcttaagtgtctcccagtctccgtgtctgcaggaga	105
1	Smad7	Mm.34407	NM_008543	17131	-285	-278	GTCTAGAC	18	+	75602315	75602419	tgtttgcgaaacacaatcgcttttttttttttttaaagcgacagggtGTCTAGACggccacgtgacgaggccggagccgggcgcgccactgcgcagtggaaccag	105
*The genomic coordinates are according to Human NCBI Build 35; Rat Nov. 2004 (rn4) assembly & Mouse NCBI Build 36
